# Supplementary material for: Reviewing the Review: A Pilot Study of the Ethical Review Process of Animal Research in Sweden
Source: Animals (Basel). 2021 Mar 5;11(3):708. doi: 10.3390/ani11030708 (PMC8002130; doi:10.3390/ani11030708)
Supplement: Supplementary file 1 [file animals-11-00708-s001.zip]

Archive with 3 entries (2 files):
- animals-1132738/
- animals-1132738/Document S1- Appendix II-guidelines for data analysis.pdf
- animals-1132738/Table S1 - Appendix I-score sheet with full results .pdf
